# Supplementary material for: Anti-Cancer Effects of an Optimised Combination of Ginsenoside Rg3 Epimers on Triple Negative Breast Cancer Models
Source: Pharmaceuticals (Basel). 2021 Jun 30;14(7):633. doi: 10.3390/ph14070633 (PMC8308773; doi:10.3390/ph14070633)
Supplement: Supplementary file 1 [file pharmaceuticals-14-00633-s001.zip]

Archive with 1 entries (1 files):
- pharmaceuticals-1193028-supplementary.pdf
